# Supplementary material for: Combined multidimensional single-cell protein and RNA profiling dissects the cellular and functional heterogeneity of thymic epithelial cells
Source: Nat Commun. 2023 Jul 10;14:4071. doi: 10.1038/s41467-023-39722-9 (PMC10333192; doi:10.1038/s41467-023-39722-9)
Supplement: Supplementary file 4 — Source Data [file 41467_2023_39722_MOESM4_ESM.xlsx]

## Sheet: Figure 2f
Figure 2f
	% of TEC														# of cells
E15.5	1.5	2.63	2.72	2.66	1.99	2.09	2.93	2	1.85	5.26	4.91	6.89	5.09		825	768	1185	1040	798	600	1260	637.5	913	1216	6496	2000	1344
E17.5	24.8	31.2	21.4	17.3	19.3	14.6	28.2								3024	4900	4960	2610	3600	1980	7400
P0	32.4	26.3	22.4	20	27.9	19									12600	11640	6290	7830	15300	5600
P3	42.7	44.4	40.2	46.9	49.4	53.4	40.8	50.7							20460	18630	15180	20900	9520	18240	10080	11440
W1	61.1	33.5	37.1	49.5	33.4	29.6	28.6								40560	36636	51000	76320	45360	35200	38400
W2	12.9	8.86	11.4	8.39	6.69	4.34	9.15								32000	21840	20720	12261.6	11742.4		11968
W4	7.17	11.2	7.21	8.96	7.41										9996.8	17097.6	8064	7776	12512
W8	0.93	0.49	0.6	2.63	2.42										1031.04	450.24	928.2	5051.2	4832
W16	2.28	2.84	2.3	4.2	7.54	7.49	7.31	4.16							2088	3320	3124.8	5760	10400	15600	7280	4809.6

## Sheet: Figure 3f
Figure 3f
	cTEC									mTEC
W1	0.84	1.45	0.81	1.16						2.14	1.63	1.66	1.42
W2	1.29	0.89	1.97	1.34		0.66	0.39			2	2.97	6.88	7.49		4.58	6.38
W4	0.51	0.49	0.7	1.2	5.81	5.44	5.34	5.62		15.4	17.7	14.5	15.3
W8	1.63	3.49	3.36	3.94	4.53	2.83				13.5	12	17.4	16	18.9	18.4
W16	5.04	7.08	4.99	4.4	4.52					15.8	15.2	13.5	17.5	19.1
	% of TEC								# of cells
W1	2.98	3.08	2.47	2.58					2900	3250	1540	2210
W2	3.29	3.86	8.85	8.83		5.67	7.18		11200	12400	28300	31800
W4	15.91	18.19	15.2	16.5					31100	64000	56200	46500
W8	15.13	15.49	20.76	19.94	23.43	21.23			35600	50200	35700	35400	76600	64200
W16	20.84	22.28	18.49	21.9	23.62				29000	37100	26800	22300	37400

## Sheet: Figure 4e
Figure 4e
non-Tuft	Tuft
5.34	75.1
3.92	63.3
3.71	72.9
4.59	70.1
4	70.2
8.92	70.4
2.73	69.2
2.75	68.5
0	67.3

## Sheet: Figure 4f
Figure 4f
WT	Pou2f3-/-
23.7	2.28
25	2.05
20.1	1.84
22.2	2.93
24.6	3.98
23.1	3.85

## Sheet: Figure 4g
Figure 4g
WT	Pou2f3-/-
3.61	0.34
4.4	0.61
3.87	0.48
3.54	1.32
2.81	0.39
3.77	0.83

## Sheet: Figure 4i
Figure 4i
	% of TEC												# of cells
W1	0.095	0.1	0.23	0.21									92.3	106	144	180
W2	0.35	0.54	1.06	1.26		0.88	1.1	1.48	1.32	1.46	1.93		1190	1730	3390	4540	2170	2380	1620	2530
W4	3.56	2.59	4.07	4.56	3.66	3.91	3.05	4.05	4.05	5.55	6		6950	9120	15000	12800	5630	6150	6190	5180
W8	4.79	2.97	2.37	3.4	2.91	3.44	5.14	7.46	4.37				11300	9620	4080	6040	9510	10400	5920	7020	6950
W16	1.86	1.95	1.9	2.14	2.37	3.85	3.08	3.48	1.46	1.65	1.61		2590	3250	2760	2180	3750	3650	3700	4910	1960	2240	3380

## Sheet: Figure 6b
Figure 6b
K8	SubCaps	Cortex	CMJ	Medulla		Ly51	SubCaps	Cortex	CMJ	Medulla
	1883.24	1467.87	1585.38	820.116			181.373	234.943	367.56	31.345
	3018.54	2574.71	2508.09	1143.28			175.372	274.297	350.026	42.011
	2541.23	2294.43	2411.62	1611.89			165.937	250.869	354.015	41.273
	1815.31	1675.37	1720.43	1450.04			187.331	299.725	505.962	108.073
	1624.96	1366.5	1359.71	1299.63			254.144	269.059	360.207	110.678
	1082.78	916.638	892.844	545.157			198.728	308.776	441.123	41.91
	885.22	654.078	706.003	489.012			96.564	206.091	344.872	67.181
K14	SubCaps	Cortex	CMJ	Medulla		CD69	SubCaps	Cortex	CMJ	Medulla
	0.347	0.675	0.738	516.021			173.634	261.55	693.902	977.235
	0.377	2.103	1.988	913.802			141.055	322.575	537.157	1122.21
	2.134	4.082	2.916	805.88			142.869	263.329	609.867	1153.72
	38.547	52.743	54.506	440.988			284.955	501.649	877.459	1901.6
	59.744	60.051	47.257	1379.68			456.081	530.383	871.912	1566.1
	1.784	2.054	18.359	450.57			265.342	341.29	769.718	1147.68
	0.719	2.268	2.455	308.269			281.935	387.155	674.146	1177.82

## Sheet: Figure 6d
Figure 6d
Thymocytes				CD5hiTCRβhi
DP	Mature	Perinatal		DP	Mature	Perinatal
38.6543	36.9143	215.973		1.17857	2.62714	36.3357
31.6429	22.5829	105.501		0.801429	2.24714	20.1529
25.9986	38.5771	114.509		0.227143	2.75	15.2114
30.4743	37.2214	123.8		0.397143	2.83143	13.2857
11.6	12.4	79.8		0.325	0.62	22.18

## Sheet: Figure 6f
Figure 6f
Stage 0			Stage 1			Stage 2			Stage 3
W4	W16		W4	W16		W4	W16		W4	W16
85.1	87.8		4.33	4.4		5.31	4.19		4.2	2.02
81.4	86.1		4.36	4.47		7.01	4.78		5.91	3.13
86.6	86.2		3.72	4.58		4.55	4.5		4.33	3.53
84.3	86.8		4.25	4.5		6.57	4.22		4.65	2.84
83.3	88.1		3.27	3.26		5.45	3.91		5.01	3.7
85.1	87.8		4.01	3.39		5.7	3.98		4.9	3.65

## Sheet: Figure 7a
Figure 7a
	WT								Rag2-/-
W1	61.1	33.5	37.1	49.5	33.4	29.6	28.6
W4	7.17	11.2	7.21	8.96		7.41			48.7	41.2	45.1	25	31	22.6
W16	2.28	2.84	2.3	4.2	7.54	7.49	7.31	4.16	43	37.6	34.1		27.6	17.6	21.9

[truncated: 6 more sheets: Figure 7c, Figure 7e, Suppl. Figure 3b, Suppl. Figure 5i, Suppl. Figure 5j, Suppl. Figure 10b]
